# Supplementary material for: Identification of proteoforms of short open reading frame-encoded peptides in Blautia producta under different cultivation conditions
Source: Microbiol Spectr. 2023 Oct 2;11(6):e02528-23. doi: 10.1128/spectrum.02528-23 (PMC10715070; doi:10.1128/spectrum.02528-23)
Supplement: Supplemental file 2 — Tables S1 to S4. [file spectrum.02528-23-s0002.xlsx]

## Sheet: Legend
Supplemental Information
Supplemental Table 1: Overview of all identified SEPs by bottom-up and top-down proteomics, including their physicochemical properties, functional annotations, and results of the NCBI BLASTp search.
Supplemental Table 2: Overview of all identified SEP by bottom-up proteomics and their identification within the different culture conditions.
Supplemental Table 3: Overview of all identified SEP by top-down proteomics.
Supplemental Table 4: Overview of all identified SEP proteoforms by top-down proteomics.

## Sheet: Supplemental Table 1
Supplemental Table 1
Overview of all identified SEP								Functional annotation					NCBI BLAST (against bacterial RefSeq)
exclusively ideitified	SEP name	Identifier	Genomic location (reding frame; start codon)	Sequence	# AAs	pI	GRAVY	AMPfun ( prediction probability)	AMP scanner v.2 (prediction probability)	Localization (posterior probability)	Conserved Domains	String mapping (E-value)	Protein [Species]	Accession	Identified (%)	E-value
Top down	BP46	ORF	4948792 – 4948607 (-3, ATG)	MEEDQEKSHDSADHHGGLGNEYYRRLRGQAGACDQERRCLQAVLHGFGGDQGNSGAEGTGR	61	5.69	-1.29672		AMP(0.668)	Non-Cytoplasmic (0.653)
Bottom up	BP2	Prodigal	4190192 – 4190055 (-2, ATG)	MLKKIYQELIVIRKELQAIRNNLESKTNQGEIVAEKTSGIIQQKG	45	9.61	-0.506667	AMP(0.617)		Cytoplasmic (0.537)			hypothetical protein [Blautia producta]	WP_182557248.1	100	9.06e-22
Bottom up	BP5	Prodigal	2161687 – 2161833 (1, ATG)	MDKKQQEALNRKKSNETFNSITQKVKPENQNQQHNARSEAVEPKIRQV	48	9.88	-1.70833	AMP(0.580)		Non-cytoplasmic (0.539)			hypothetical protein [Blautia producta]	WP_018596440.1	100	4.51e-25
Bottom up	BP11	Prodigal	3075363 – 3075557 (3, ATG)	MEKQVKNDAQTYTVVSQIKCPKDSGDSIHTITYKKTTCTRVDDIILNFHCSRNSQCLDCQQDYL	64	7.17	-0.678125			Non-cytoplasmic (0.596)			hypothetical protein [Blautia producta]	WP_256170479.1	68.75	3.54e-24
Bottom up	BP13	Prodigal_+17aa_ChemGenome	1378367 – 1378579 (2, ATG)	MRRHKEPEVRKGELLDAAQKLFVEKGYAKTTVTDILNVHGLSKGVFYYYFKSKEEVMDAIIQRMVDDMVD	70	7.4	-0.441429			Cytoplasmic (0.762)	AcrR(7.86E-15)	HTH-type transcriptional repressor KstR2 (3.5E-35)	TetR/AcrR family transcriptional regulator [Blautia producta]	WP_233457025.1	100	9.93e-44
Bottom up	BP19	Prodigal	1125912 – 1126208 (3, ATG)	MSERKQPRPRRTYTPEFKQQLVDLYRSGKRKCDIVREYDIAKSLLDKWIAQADNSGSFKEKDNRTPEQQELIELRKQNQQLKMENDILKQAALILGRK	98	9.7	-1.19898			Cytoplasmic (0.841)	transpos_IS3 superfamily(7.62E-14)		IS3 family transposase [Lachnospiraceae]	WP_101883039.1	96.739	4.43e-56
Bottom up	BP16	Prodigal_+22aa_ChemGenome	2169895 – 2170050 (1, ATG)	MKKPETFIQKRVRGAKRVKSFCGALRRNRRRLGKVFNGVCEIAARVMEKKL	51	11.74	-0.619608	AMP(0.665)	AMP(0.999)	Cytoplasmic (0.607)			hypothetical protein [Blautia]	WP_018596434.1	100	5.31e-27
Bottom up	BP30	ORF	1381777 – 1381721 (-3, GTG)	MSAPNVLKNHFPQCPYMS	18	8.24	-0.355556	AMP(0.956)		Non-Cytoplasmic (0.648)
Bottom up	BP31	ORF	3042714 – 3042643 (-1, CTG)	MQTPSSAPSVRQQPYLKADEPKI	23	8.73	-0.982609	AMP(0.811)		Non-Cytoplasmic (0.676)
Bottom up	BP32	ORF	1979551 – 1979300 (-3, ATG)	MRNQIRDCLRYLAKCYRQLFSRRQFCKGRSLSKRRCLVIGGNIRHIPQANIRLCGPVRVCSAARMDIFICALSDTIQLLFIGR	83	11.05	-0.00120482		AMP(0.999)	Cytoplasmic (0.612)
Bottom up	BP27	ORF_+46aa_ORF	1943388 – 1943591 (3, CTG)	MEVRAKVKRVTIVSISRSLTRDERKNYKKENPDKRLCFRLRYPNFPLFLSLISLIIAMLGLLVWLLI	67	10.68	0.155224			Transmembrane (1.000)			hypothetical protein [Anaerobutyricum hallii]	WP_118380637.1	48.438	3.36e-13
Bottom up	BP28	ORF_+32aa_ORF	398044 – 398556 (1, CTG)	MKLRALTTAHLIPERLTREIPETLTTEIPVRQMLSR	36	10.61	-0.25	AMP(0.681)		Non-Cytoplasmic (0.586)
Bottom up	BP33	ORF	3761151 – 3760984 (-1, CTG)	MPELDAVPVDQEIPGGAHRRAHPGDDERPSHGPVQIPQDQPPCHRDQRPDGGHVR	55	6.01	-1.36909			Non-Cytoplasmic (0.697)
Bottom up	BP34	ORF	1970762 – 1970860 (2, ATG)	MPIAYDPARVICQGVYIQCKGRKCKKEFEIRI	32	9.1	-0.203125	AMP(0.897)	AMP(0.777)	Non-Cytoplasmic (0.662)			hypothetical protein [Blautia producta]	WP_158587301.1	96.875	1e-13
Bottom up	BP23	Prodigal	3265552 – 3265382 (-3, ATG)	MADRSNHRLNAEIERQIDAWDGTIHGQTIKNMYENGSGYESICEVMQIDYEDYKED	56	4.49	-1.08214			Cytoplasmic (0.515)			hypothetical protein [Lachnospiraceae]	WP_018595952.1	100	1.42e-33
Bottom up	BP35	ORF	3601407 – 3601288 (-1, GTG)	MVSARHPVSQPAKHPAQWETRAARINNRNRTQRASYYKK	39	11.72	-1.43846	AMP(0.845)		Non-Cytoplasmic (0.623)
Bottom up	BP45	ChemGenome	1822538 – 1822377 (-2, GTG)	MESKYSSGKKVRNMTSSLLSVCIIKRGMALSLPRFLKTYILHGIRTSDVLGIP	53	10.37	0.139623			Signal peptide (0.931), Non-Cytoplasmic (0.955)
Bottom up	BP37	ORF	3968732 – 3968574 (-2, ATG)	MMRSSGWIMTRQLKPQRRLRKKRVFWWAFPPARLSSRPWNWLREKNTPERIL	52	12.37	-1		AMP(0.837)	Signal peptide (0.991), Non-Cytoplasmic (0.995)
Bottom up	BP38	ORF	3936320 – 3936162 (-2, ATG)	MKCKKCGGKTQVTDTEESLDGFAVLRRRQCPICGYRFKTIETIWEGMRPRKK	52	9.6	-0.832692		AMP(0.999)	Non-Cytoplasmic (0.521)	NrdR superfamily(1.89E-11)	Transcriptional repressor NrdR (5.1E-23)	hypothetical protein [Blautia producta]	WP_018596911.1	100	5.67e-30
Bottom up	BP26	Prodigal	5551642 – 5551367 (-3, ATG)	MFELVPISLKEANVFVERYHRHHKPVTGHKFSLAAAVDGVIVGVAIVGRPVSRYLDDGWTLEVNRLCTDGTRNACSFFICSRMAGGKEYRI	91	8.7	0.0373626		AMP(0.914)	Cytoplasmic (0.718)			hypothetical protein [Eubacteriales]	WP_154314711.1	88.462	2.39e-44
Bottom up	BP39	ORF	1618179 – 1618250 (3, ATG)	MSLREEKSFREESQETVQNIREL	23	4.73	-1.34783	AMP(0.907)		Non-Cytoplasmic (0.625)
Bottom up	BP29	ORF_+16aa_ORF	4506946 – 4507074 (1, GTG)	MELAKENAHLKLSPRAMTNTLSMLTNVLTAELAQK	35	8.75	-0.125714	AMP(0.663)		Cytoplasmic (0.610)
Bottom up	BP40	ORF	2335825 – 2335944 (1, CTG)	MSQRRNFYRGGTGAGCKDERLPGAGPHRSQHGLRYTRTD	39	10.8	-1.45385	AMP(0.720) Gram positive (0.633), Gram negativ (0.540)	AMP(0.872)	Non-Cytoplasmic (0.628)
Bottom up	BP41	ORF	3775965 – 3776114 (3, ATG)	MEVITVENDYQVASISEDCVSEINELQNKLNKETDKDIVLIAYQSKADE	49	4.13	-0.502041			Non-cytoplasmic (0.688)			hypothetical protein [Blautia producta]	WP_018597255.1	100	3.99e-25
Bottom up	BP42	ORF	5092494 – 5092381 (-1, CTG)	MDVIIKVKLQLGTAAAEAEENTESSTSREEKMMFRQQ	37	4.82	-0.632432	AMP(0.717)		Non-cytoplasmic (0.588)
Bottom up	BP43	ORF	3524276 – 3524214 (-2, CTG)	MDAEVCTCQIQMHLCSHSHR	20	6.74	-0.24	AMP(0.842)		Non-cytoplasmic (0.665)
Bottom up	BP44	ORF	2136454 – 2136645 (1, ATG)	MPDISPSEKCPMNSPASAARKADNKMIKNRGKTMLHVVRIQMSAVKAADSTAPIYPREIFCII	63	9.64	-0.222222		AMP(0.906)	Non-cytoplasmic (0.647)
Both	BP1	Prodigal_+21aa_ChemGenome	1228732 – 1228851 (1, ATG)	MDNKDKKQKDIDTINKLLVNAPEDKVSELLMLIKQYLLQ	39	6.62	-0.592308	AMP(0.652)		Cytoplasmic (0.681)
Both	BP3	Prodigal	6209118 – 6208981 (-1, ATG)	MADKEKEYQKALEEKERERVWREEPLRFHKATPEEIEHLKKEGRI	45	6.55	-1.71111	AMP(0.558)		Cytoplasmic (0.534)			hypothetical protein [Blautia producta]	WP_018596824.1	100	5.9e-22
Both	BP4	Prodigal	4151485 – 4151625 (1, ATG)	MEDNMTDKQFKTILEMFGMILDGCKDLEEAKKKVEKLLEEQKNKSE	46	4.88	-0.965217			Non-cytoplasmic (0.588)			hypothetical protein [Blautia producta]	WP_018597921.1	100	1.35e-22
Both	BP6	Prodigal	5172278 – 5172129 (-2, ATG)	MINYEEELKKFQPCLDVDDAEGNIYKQDLTDVIDILKEMLKETNGTAKN	49	4.42	-0.722449			Non-cytoplasmic (0.556)			hypothetical protein [Blautia]	WP_018597822.1	100	1.23e-26
Both	BP7	Prodigal	3908821 – 3908979 (1, ATG)	MNEDMSVFKSYLRRLLQDLKDLKEAIKSKEYDKAENMVDKLIDDTQKGIEDD	52	4.81	-1.00962			Non-cytoplasmic (0.569)			hypothetical protein [Blautia]	WP_018597663.1	100	3.04e-27
Both	BP8	Prodigal	2548143 – 2548316 (3, ATG)	MNYACVSKQPFITKKDLSVKKPLLAEAKSRREFIRSHDFTVNVDPSTKIAEIKVTKR	57	9.99	-0.531579			Non-cytoplasmic (0.663)			hypothetical protein [Blautia producta]	WP_018597594.1	100	3.29e-33
Both	BP9	Prodigal	3908554 – 3908730 (1, ATG)	MGTSDAQIKATLKYKAKAYKRIPLDVRIEEYEALKKHTEKSGETINGFIRRIIKENIK	58	9.79	-0.767241	AMP(0.504)		Non-cytoplasmic (0.658)			hypothetical protein [Blautia producta]	WP_018597664.1	100	4.39e-33
Both	BP10	Prodigal_+62aa_ChemGenome	1942499 – 1942314 (-2, ATG)	MTENQQKLYDFLKSKGGSAHLMDCAMQLDISDEELQLAVNTLVQSGIISKDAYVQPTLRII	61	4.88	-0.116393			Non-cytoplasmic (0.624)
Both	BP12	Prodigal	3946687 – 3946887 (1, ATG)	MGIKVKVNFDKRKLESAIKDQARESLRNRSYDAKCPFCHTTFSAHPGPNVCPHCRKTVDLNLNIKL	66	9.54	-0.640909		AMP(0.986)	Non-cytoplasmic (0.634)			hypothetical protein [Ruminococcus gnavus]	WP_268805068.1	45.312	3.89e-13
Both	BP14	ChemGenome	1242055 – 1242300 (1, TTG)	MVDGIGLFVMQFFSLSHAKGDGVMATKSIIKDVNIRDNKLCRTFASAIENASGRRGKDVQLSRSFKEISGEKIRELFGDKA	81	9.55	-0.217284			Signal peptide (0.866), Non-cytoplasmic (0.959)			hypothetical protein [Blautia producta]	WP_018597229.1	100	1.34e-32
Both	BP17	Prodigal	4190367 – 4190203 (-1, ATG)	MSEREKEILEKLAEVLPHMDEEDKEILVEKADSMAYMNRKWKKKLAETDDKKAG	54	5.21	-1.12407			Non-cytoplasmic (0.537)			hypothetical protein [Blautia]	WP_018597661.1	100	1.26e-28
Both	BP18	Prodigal	3852170 – 3852307 (2, ATG)	MTNHEEPKYSSEYDEKKFIENCDKYKDIVLENIIKKAKEMGLLKD	45	5.38	-1.13333	AMP(0.573)		Non-cytoplasmic (0.634)			hypothetical protein [Blautia]	WP_018595980.1	100	3.54e-23
Both	BP20	Prodigal	5552942 – 5552799 (-2, ATG)	MIGGIENMIEIIDTRDATPEENKKHEEKPREQKDWREAMLRTFLAGH	47	5.35	-1.11489			Non-cytoplasmic (0.648)			hypothetical protein [Blautia coccoides]	WP_256162731.1	95	8.68e-19
Both	BP21	Prodigal	3398746 – 3398555 (-3, ATG)	MQNKSEYDETDPISIEEYGKKLVGKTFAEVCEEDDITKAMVVREINNYEAKHENKKEKEDLVN	63	4.67	-1.14603			Non-cytoplasmic (0.645)		Restriction endonuclease (1.1E-30)	hypothetical protein [Blautia producta]	WP_233456957.1	100	6.35e-37
Both	BP22	Prodigal	5936221 – 5936045 (-3, ATG)	MYTKLDNRTVLKQIVERLDVSEMKQLISFAAGYEAGKNERMPDESTLRLDCEKQNCSA	58	5.36	-0.667241			Non-cytoplasmic (0.593)			hypothetical protein [Blautia producta]	WP_018597014.1	100	3.98e-35
Both	BP24	Prodigal	5438753 – 5438598 (-2, ATG)	MAKKKKEIKCTAEYTEGCAQRLTDALVDIYYQRKAQGRLGEIEKYKEDKTA	51	8.81	-1.03922			Cytoplasmic (0.771)			hypothetical protein [Blautia]	WP_018595190.1	100	2.72e-27
Both	BP25	Prodigal	3947436 – 3947281 (-1, ATG)	MALTEKEKKILETFERVLPELTDREKDKILYIGEGMSLKTELLKEEEKKAG	51	5.15	-0.764706			Cytoplasmic (0.530)			hypothetical protein [Blautia producta]	WP_167562291.1	100	5.26e-25
Both	BP36	ORF	1079379 – 1079585 (3, ATG)	MEGSTTDEAESGAYIAKLPHNQRSGAGKDPAAPGGTGNSGRDKGGGPEQKKKWFYDYQGERNQMGAWK	68	8.46	-1.39853		AMP(0.659)	Non-cytoplasmic (0.699)

## Sheet: Supplemental Table 2
Supplemental Table 2
Bottom up
SEP name	Identifier	Genomic location (reding frame; start codon)	Sequence	# PSMs	Coverage	# Peptides	# Unique Peptides	# AAs	MW [kDa]	calc. pI	YCFA (+SCFA pH 7.0)	YCFA (+SCFA pH 6.0)	YCFA (-SCFA)	BHI (-SCFA)	BHI (+SCFA)	BHI (+Yeast)	BHI (+LPS)
BP1	Prodigal_+21aa_ChemGenome	1228732 – 1228851 (1, ATG)	MDNKDKKQKDIDTINKLLVNAPEDKVSELLMLIKQYLLQ	105	46.1538	2	2	39	4.6	6.62	yes	no	yes	yes	no	yes	yes
BP2	Prodigal	4190192 – 4190055 (-2, ATG)	MLKKIYQELIVIRKELQAIRNNLESKTNQGEIVAEKTSGIIQQKG	37	42.2222	2	2	45	5.2	9.61	yes	no	yes	yes	no	yes	yes
BP3	Prodigal	6209118 – 6208981 (-1, ATG)	MADKEKEYQKALEEKERERVWREEPLRFHKATPEEIEHLKKEGRI	746	42.2222	5	5	45	5.6	6.55	yes	yes	yes	yes	yes	yes	yes
BP4	Prodigal	4151485 – 4151625 (1, ATG)	MEDNMTDKQFKTILEMFGMILDGCKDLEEAKKKVEKLLEEQKNKSE	154	89.1304	5	5	46	5.4	4.88	no	yes	no	no	yes	yes	yes
BP5	Prodigal	2161687 – 2161833 (1, ATG)	MDKKQQEALNRKKSNETFNSITQKVKPENQNQQHNARSEAVEPKIRQV	46	27.0833	2	2	48	5.6	9.88	no	yes	no	no	no	no	no
BP6	Prodigal	5172278 – 5172129 (-2, ATG)	MINYEEELKKFQPCLDVDDAEGNIYKQDLTDVIDILKEMLKETNGTAKN	1761	75.5102	9	9	49	5.7	4.42	yes	yes	yes	yes	yes	yes	yes
BP7	Prodigal	3908821 – 3908979 (1, ATG)	MNEDMSVFKSYLRRLLQDLKDLKEAIKSKEYDKAENMVDKLIDDTQKGIEDD	327	84.6154	9	8	52	6.2	4.81	yes	yes	yes	yes	yes	yes	yes
BP8	Prodigal	2548143 – 2548316 (3, ATG)	MNYACVSKQPFITKKDLSVKKPLLAEAKSRREFIRSHDFTVNVDPSTKIAEIKVTKR	237	45.614	3	3	57	6.6	9.99	yes	yes	yes	yes	yes	yes	yes
BP9	Prodigal	3908554 – 3908730 (1, ATG)	MGTSDAQIKATLKYKAKAYKRIPLDVRIEEYEALKKHTEKSGETINGFIRRIIKENIK	526	65.5172	8	8	58	6.7	9.79	yes	yes	yes	yes	yes	yes	yes
BP10	Prodigal_+62aa_ChemGenome	1942499 – 1942314 (-2, ATG)	MTENQQKLYDFLKSKGGSAHLMDCAMQLDISDEELQLAVNTLVQSGIISKDAYVQPTLRII	240	31.1475	2	2	61	6.8	4.88	yes	no	yes	yes	yes	yes	yes
BP11	Prodigal	3075363 – 3075557 (3, ATG)	MEKQVKNDAQTYTVVSQIKCPKDSGDSIHTITYKKTTCTRVDDIILNFHCSRNSQCLDCQQDYL	42	39.0625	2	2	64	7.4	7.17	yes	no	yes	no	no	yes	no
BP12	Prodigal	3946687 – 3946887 (1, ATG)	MGIKVKVNFDKRKLESAIKDQARESLRNRSYDAKCPFCHTTFSAHPGPNVCPHCRKTVDLNLNIKL	571	45.4545	11	11	66	7.5	9.54	yes	yes	yes	yes	yes	yes	yes
BP13	Prodigal_+17aa_ChemGenome	1378367 – 1378579 (2, ATG)	MRRHKEPEVRKGELLDAAQKLFVEKGYAKTTVTDILNVHGLSKGVFYYYFKSKEEVMDAIIQRMVDDMVD	3201	62.8571	11	11	70	8.2	7.4	yes	yes	yes	yes	yes	yes	yes
BP14	ChemGenome	1242055 – 1242300 (1, TTG)	MVDGIGLFVMQFFSLSHAKGDGVMATKSIIKDVNIRDNKLCRTFASAIENASGRRGKDVQLSRSFKEISGEKIRELFGDKA	520	62.963	8	8	81	8.9	9.55	yes	yes	yes	yes	yes	yes	yes
BP16	Prodigal_+22aa_ChemGenome	2169895 – 2170050 (1, ATG)	MKKPETFIQKRVRGAKRVKSFCGALRRNRRRLGKVFNGVCEIAARVMEKKL	264	21.5686	4	4	51	6	11.74	yes	yes	yes	yes	yes	yes	yes
BP17	Prodigal	4190367 – 4190203 (-1, ATG)	MSEREKEILEKLAEVLPHMDEEDKEILVEKADSMAYMNRKWKKKLAETDDKKAG	632	64.8148	4	4	54	6.4	5.21	yes	no	yes	yes	yes	yes	yes
BP18	Prodigal	3852170 – 3852307 (2, ATG)	MTNHEEPKYSSEYDEKKFIENCDKYKDIVLENIIKKAKEMGLLKD	415	40	3	3	45	5.4	5.38	yes	no	yes	yes	yes	yes	yes
BP19	Prodigal	1125912 – 1126208 (3, ATG)	MSERKQPRPRRTYTPEFKQQLVDLYRSGKRKCDIVREYDIAKSLLDKWIAQADNSGSFKEKDNRTPEQQELIELRKQNQQLKMENDILKQAALILGRK	294	47.9592	5	5	98	11.7	9.7	yes	no	yes	yes	yes	yes	yes
BP20	Prodigal	5552942 – 5552799 (-2, ATG)	MIGGIENMIEIIDTRDATPEENKKHEEKPREQKDWREAMLRTFLAGH	236	17.0213	1	1	47	5.6	5.35	yes	no	yes	yes	yes	yes	yes
BP21	Prodigal	3398746 – 3398555 (-3, ATG)	MQNKSEYDETDPISIEEYGKKLVGKTFAEVCEEDDITKAMVVREINNYEAKHENKKEKEDLVN	196	44.4444	3	3	63	7.4	4.67	yes	yes	yes	yes	yes	yes	yes
BP22	Prodigal	5936221 – 5936045 (-3, ATG)	MYTKLDNRTVLKQIVERLDVSEMKQLISFAAGYEAGKNERMPDESTLRLDCEKQNCSA	58	48.2759	3	3	58	6.7	5.36	yes	no	yes	yes	no	yes	yes
BP23	Prodigal	3265552 – 3265382 (-3, ATG)	MADRSNHRLNAEIERQIDAWDGTIHGQTIKNMYENGSGYESICEVMQIDYEDYKED	46	39.2857	2	2	56	6.6	4.49	yes	no	yes	yes	no	yes	yes
BP24	Prodigal	5438753 – 5438598 (-2, ATG)	MAKKKKEIKCTAEYTEGCAQRLTDALVDIYYQRKAQGRLGEIEKYKEDKTA	38	23.5294	1	1	51	5.9	8.81	no	no	yes	yes	no	yes	yes
BP25	Prodigal	3947436 – 3947281 (-1, ATG)	MALTEKEKKILETFERVLPELTDREKDKILYIGEGMSLKTELLKEEEKKAG	29	37.2549	2	2	51	5.9	5.15	yes	no	yes	yes	no	no	no
BP26	Prodigal	5551642 – 5551367 (-3, ATG)	MFELVPISLKEANVFVERYHRHHKPVTGHKFSLAAAVDGVIVGVAIVGRPVSRYLDDGWTLEVNRLCTDGTRNACSFFICSRMAGGKEYRI	19	19.7802	2	2	91	10.2	8.7	yes	no	yes	no	no	no	no
BP27	ORF_+46aa_ORF	1943388 – 1943591 (3, CTG)	MEVRAKVKRVTIVSISRSLTRDERKNYKKENPDKRLCFRLRYPNFPLFLSLISLIIAMLGLLVWLLI	105	11.9403	1	1	67	8	10.68	yes	no	yes	yes	no	yes	yes
BP28	ORF_+32aa_ORF	398044 – 398556 (1, CTG)	MKLRALTTAHLIPERLTREIPETLTTEIPVRQMLSR	80	22.2222	1	1	36	4.2	10.61	no	yes	no	no	no	no	no
BP29	ORF_+16aa_ORF	4506946 – 4507074 (1, GTG)	MELAKENAHLKLSPRAMTNTLSMLTNVLTAELAQK	16	25.7143	1	1	35	3.9	8.75	yes	no	yes	no	no	yes	yes
BP30	ORF	1381777 – 1381721 (-3, GTG)	MSAPNVLKNHFPQCPYMS	259	44.4444	1	1	18	2.1	8.24	yes	yes	yes	yes	yes	yes	yes
BP31	ORF	3042714 – 3042643 (-1, CTG)	MQTPSSAPSVRQQPYLKADEPKI	137	47.8261	1	1	23	2.6	8.73	yes	no	yes	yes	yes	yes	yes
BP32	ORF	1979551 – 1979300 (-3, ATG)	MRNQIRDCLRYLAKCYRQLFSRRQFCKGRSLSKRRCLVIGGNIRHIPQANIRLCGPVRVCSAARMDIFICALSDTIQLLFIGR	106	9.63855	1	1	83	9.7	11.05	no	yes	no	no	no	no	no
BP33	ORF	3761151 – 3760984 (-1, CTG)	MPELDAVPVDQEIPGGAHRRAHPGDDERPSHGPVQIPQDQPPCHRDQRPDGGHVR	71	27.2727	2	2	55	6.1	6.01	no	no	yes	yes	no	yes	yes
BP34	ORF	1970762 – 1970860 (2, ATG)	MPIAYDPARVICQGVYIQCKGRKCKKEFEIRI	55	28.125	1	1	32	3.8	9.1	yes	no	yes	yes	no	yes	yes
BP35	ORF	3601407 – 3601288 (-1, GTG)	MVSARHPVSQPAKHPAQWETRAARINNRNRTQRASYYKK	45	20.5128	1	1	39	4.6	11.72	yes	no	yes	yes	no	yes	yes
BP36	ORF	1079379 – 1079585 (3, ATG)	MEGSTTDEAESGAYIAKLPHNQRSGAGKDPAAPGGTGNSGRDKGGGPEQKKKWFYDYQGERNQMGAWK	26	38.2353	2	2	68	7.3	8.46	yes	no	yes	no	no	no	no
BP37	ORF	3968732 – 3968574 (-2, ATG)	MMRSSGWIMTRQLKPQRRLRKKRVFWWAFPPARLSSRPWNWLREKNTPERIL	21	38.4615	2	2	52	6.6	12.37	no	no	no	yes	no	yes	yes
BP38	ORF	3936320 – 3936162 (-2, ATG)	MKCKKCGGKTQVTDTEESLDGFAVLRRRQCPICGYRFKTIETIWEGMRPRKK	19	23.0769	2	1	52	6.1	9.6	no	no	yes	no	no	yes	no
BP39	ORF	1618179 – 1618250 (3, ATG)	MSLREEKSFREESQETVQNIREL	16	60.8696	2	2	23	2.8	4.73	yes	no	yes	no	no	yes	no
BP40	ORF	2335825 – 2335944 (1, CTG)	MSQRRNFYRGGTGAGCKDERLPGAGPHRSQHGLRYTRTD	14	35.8974	1	1	39	4.4	10.8	no	yes	no	no	no	no	no
BP41	ORF	3775965 – 3776114 (3, ATG)	MEVITVENDYQVASISEDCVSEINELQNKLNKETDKDIVLIAYQSKADE	10	28.5714	1	1	49	5.6	4.13	yes	no	yes	no	no	yes	no
BP42	ORF	5092494 – 5092381 (-1, CTG)	MDVIIKVKLQLGTAAAEAEENTESSTSREEKMMFRQQ	8	54.0541	1	1	37	4.2	4.82	yes	no	yes	no	no	no	no
BP43	ORF	3524276 – 3524214 (-2, CTG)	MDAEVCTCQIQMHLCSHSHR	7	55	1	1	20	2.3	6.74	yes	no	yes	yes	no	no	no
BP44	ORF	2136454 – 2136645 (1, ATG)	MPDISPSEKCPMNSPASAARKADNKMIKNRGKTMLHVVRIQMSAVKAADSTAPIYPREIFCII	6	31.746	1	1	63	6.9	9.64	no	yes	no	no	no	no	no
BP45	ChemGenome	1822538 – 1822377 (-2, GTG)	MESKYSSGKKVRNMTSSLLSVCIIKRGMALSLPRFLKTYILHGIRTSDVLGIP	34	15.0943	1	1	53	5.9	10.37	yes	no	yes	yes	yes	yes	yes

## Sheet: Supplemental Table 3
Supplemental Table 3
Top down (Isoforms)
SEP name	Identifier	Genomic location (reding frame; start codon)	Sequence	# Proteoforms	# PrSMs	# AAs	MW [kDa]	calc. pI	Q-value	Coverage
BP1	Prodigal_+21aa_ChemGenome	1228732 – 1228851 (1, ATG)	MDNKDKKQKDIDTINKLLVNAPEDKVSELLMLIKQYLLQ	2	637	39	4.6	6.62	2.7527e-86	100
BP3	Prodigal	6209118 – 6208981 (-1, ATG)	MADKEKEYQKALEEKERERVWREEPLRFHKATPEEIEHLKKEGRI	6	2748	45	5.6	6.55	2.7527e-86	97.7778
BP4	Prodigal	4151485 – 4151625 (1, ATG)	MEDNMTDKQFKTILEMFGMILDGCKDLEEAKKKVEKLLEEQKNKSE	6	276	46	5.4	4.88	2.7527e-86	100
BP6	Prodigal	5172278 – 5172129 (-2, ATG)	MINYEEELKKFQPCLDVDDAEGNIYKQDLTDVIDILKEMLKETNGTAKN	8	111	49	5.7	4.42	2.7527e-86	100
BP7	Prodigal	3908821 – 3908979 (1, ATG)	MNEDMSVFKSYLRRLLQDLKDLKEAIKSKEYDKAENMVDKLIDDTQKGIEDD	12	3545	52	6.2	4.81	2.7527e-86	100
BP8	Prodigal	2548143 – 2548316 (3, ATG)	MNYACVSKQPFITKKDLSVKKPLLAEAKSRREFIRSHDFTVNVDPSTKIAEIKVTKR	3	104	57	6.6	9.99	2.7527e-86	100
BP9	Prodigal	3908554 – 3908730 (1, ATG)	MGTSDAQIKATLKYKAKAYKRIPLDVRIEEYEALKKHTEKSGETINGFIRRIIKENIK	1	151	58	6.7	9.79	2.7527e-86	98.2759
BP10	Prodigal_+62aa_ChemGenome	1942499 – 1942314 (-2, ATG)	MTENQQKLYDFLKSKGGSAHLMDCAMQLDISDEELQLAVNTLVQSGIISKDAYVQPTLRII	4	41	61	6.8	4.88	2.7527e-86	100
BP12	Prodigal	3946687 – 3946887 (1, ATG)	MGIKVKVNFDKRKLESAIKDQARESLRNRSYDAKCPFCHTTFSAHPGPNVCPHCRKTVDLNLNIKL	4	179	66	7.5	9.54	2.7527e-86	98.4848
BP14	ChemGenome	1242055 – 1242300 (1, TTG)	MVDGIGLFVMQFFSLSHAKGDGVMATKSIIKDVNIRDNKLCRTFASAIENASGRRGKDVQLSRSFKEISGEKIRELFGDKA	6	33	81	8.9	9.55	3.17301e-35	70.3704
BP21	Prodigal	3398746 – 3398555 (-3, ATG)	MQNKSEYDETDPISIEEYGKKLVGKTFAEVCEEDDITKAMVVREINNYEAKHENKKEKEDLVN	1	42	63	7.4	4.67	2.7527e-86	100
BP17	Prodigal	4190367 – 4190203 (-1, ATG)	MSEREKEILEKLAEVLPHMDEEDKEILVEKADSMAYMNRKWKKKLAETDDKKAG	2	723	54	6.4	5.21	2.7527e-86	98.1481
BP22	Prodigal	5936221 – 5936045 (-3, ATG)	MYTKLDNRTVLKQIVERLDVSEMKQLISFAAGYEAGKNERMPDESTLRLDCEKQNCSA	2	133	58	6.7	5.36	2.7527e-86	100
BP18	Prodigal	3852170 – 3852307 (2, ATG)	MTNHEEPKYSSEYDEKKFIENCDKYKDIVLENIIKKAKEMGLLKD	3	71	45	5.4	5.38	2.7527e-86	100
BP25	Prodigal	3947436 – 3947281 (-1, ATG)	MALTEKEKKILETFERVLPELTDREKDKILYIGEGMSLKTELLKEEEKKAG	1	30	51	5.9	5.15	2.7527e-86	98.0392
BP24	Prodigal	5438753 – 5438598 (-2, ATG)	MAKKKKEIKCTAEYTEGCAQRLTDALVDIYYQRKAQGRLGEIEKYKEDKTA	1	14	51	5.9	8.81	2.7527e-86	98.0392
BP20	Prodigal	5552942 – 5552799 (-2, ATG)	MIGGIENMIEIIDTRDATPEENKKHEEKPREQKDWREAMLRTFLAGH	3	253	47	5.6	5.35	2.7527e-86	85.1064
BP36	ORF	1079379 – 1079585 (3, ATG)	MEGSTTDEAESGAYIAKLPHNQRSGAGKDPAAPGGTGNSGRDKGGGPEQKKKWFYDYQGERNQMGAWK	1	45	68	7.3	8.46	2.32493e-25	100
BP46	ORF	4948792 – 4948607 (-3, ATG)	MEEDQEKSHDSADHHGGLGNEYYRRLRGQAGACDQERRCLQAVLHGFGGDQGNSGAEGTGR	1	7	61	6.6	5.69	2.32493e-25	100

## Sheet: Supplemental Table 4
Supplemental Table 4		Supplemental Table 4
Top down (Proteoforms)															N terminus								C terminus
SEP name	Identifier	Genomic location (reding frame; start codon)	Full sequence	Annotated Sequence	Length (aa)	Coverage	# PrSMs	Avg PrSM mass (Da)	Best PrSM C-Score	Matching fragment ions	% Residue Cleavages	E-Value	P-Score	Modification	P4	P3	P2	P1	P1'	P1'	P3'	P4'	P4	P3	P2	P1	P1'	P1'	P3'	P4'
BP1	Prodigal_+21aa_ChemGenome	1228732 – 1228851 (1, ATG)	MDNKDKKQKDIDTINKLLVNAPEDKVSELLMLIKQYLLQ	MDNKDKKQKDIDTINKLLVNAPEDKVSELLMLIKQYLLQ	39	100	629	4584.5	1574	46	76.32	2.76169e-19	1.29261e-19
BP3	Prodigal	6209118 – 6208981 (-1, ATG)	MADKEKEYQKALEEKERERVWREEPLRFHKATPEEIEHLKKEGRI	ADKEKEYQKALEEKERERVWREEPLRFHKATPEEIEHLKKEGRI	44	97.7778	54	5514.89	893	17	39.53	6.36424e-15	8.55548e-16	Formyl				M	A	D	K	E
BP3	Prodigal	6209118 – 6208981 (-1, ATG)	MADKEKEYQKALEEKERERVWREEPLRFHKATPEEIEHLKKEGRI	MADKEKEYQKALEEKERERVWREEPLRFHKATPEEIEHLKKEGRI	45	100	154	5617.92	1616	39	61.36	1.3153e-18	5.44518e-19
BP3	Prodigal	6209118 – 6208981 (-1, ATG)	MADKEKEYQKALEEKERERVWREEPLRFHKATPEEIEHLKKEGRI	ADKEKEYQKALEEKERERVWREEPLRFHKATPEEIEHLKKEGRI	44	97.7778	176	5528.89	1462	23	44.19	3.86104e-16	8.54847e-17	Acetyl				M	A	D	K	E
BP3	Prodigal	6209118 – 6208981 (-1, ATG)	MADKEKEYQKALEEKERERVWREEPLRFHKATPEEIEHLKKEGRI	ADKEKEYQKALEEKERERVWREEPLRFHKATPEEIEHLKKEGRI	44	97.7778	2360	5486.88	2111	64	86.05	1.42062e-20	8.03648e-21					M	A	D	K	E
BP4	Prodigal	4151485 – 4151625 (1, ATG)	MEDNMTDKQFKTILEMFGMILDGCKDLEEAKKKVEKLLEEQKNKSE	MEDNMTDKQFKTILEMFGMILDGCKDLEEAKKKVEKLLEEQKNKSE	46	100	14	5461.69	1185	44	66.67	6.50739e-20	3.29478e-20	Formyl
BP4	Prodigal	4151485 – 4151625 (1, ATG)	MEDNMTDKQFKTILEMFGMILDGCKDLEEAKKKVEKLLEEQKNKSE	MTDKQFKTILEMFGMILDGCKDLEEAKKKVEKLLEEQKNKSE	42	91.3043	32	4944.54	1030	47	70.73	3.25423e-20	1.72203e-20		M	E	D	N	M	T	D	K
BP4	Prodigal	4151485 – 4151625 (1, ATG)	MEDNMTDKQFKTILEMFGMILDGCKDLEEAKKKVEKLLEEQKNKSE	MEDNMTDKQFKTILEMFGMILDGCKDLEEAKKKVEKLLEEQKNKSE	46	100	225	5433.69	2013	60	86.67	3.70791e-21	2.21474e-21
BP4	Prodigal	4151485 – 4151625 (1, ATG)	MEDNMTDKQFKTILEMFGMILDGCKDLEEAKKKVEKLLEEQKNKSE	DKQFKTILEMFGMILDGCKDLEEAKKKVEKLLEEQKNKSE	40	86.9565	1	4712.45	1088	10	30.77	1.9468e-14	2.11543e-15		D	N	M	T	D	K	Q	F
BP4	Prodigal	4151485 – 4151625 (1, ATG)	MEDNMTDKQFKTILEMFGMILDGCKDLEEAKKKVEKLLEEQKNKSE	TDKQFKTILEMFGMILDGCKDLEEAKKKVEKLLEEQKNKSE	41	89.1304	2	4813.5	668	14	25	9.45511e-15	1.1814e-15		E	D	N	M	T	D	K	Q
BP6	Prodigal	5172278 – 5172129 (-2, ATG)	MINYEEELKKFQPCLDVDDAEGNIYKQDLTDVIDILKEMLKETNGTAKN	MINYEEELKKFQPCLDVDDAEGNIYKQDLTDVIDILKEMLKETNGTAKN	49	100	12	5673.79	831	65	87.5	1.74719e-21	1.08237e-21
BP6	Prodigal	5172278 – 5172129 (-2, ATG)	MINYEEELKKFQPCLDVDDAEGNIYKQDLTDVIDILKEMLKETNGTAKN	VDDAEGNIYKQDLTDVIDILKEMLKETNGTAKN	33	67.3469	33	3692.85	923	30	68.75	3.85585e-18	1.45104e-18		P	C	L	D	V	D	D	A
BP6	Prodigal	5172278 – 5172129 (-2, ATG)	MINYEEELKKFQPCLDVDDAEGNIYKQDLTDVIDILKEMLKETNGTAKN	NIYKQDLTDVIDILKEMLKETNGTAKN	27	55.102	24	3106.62	1031	20	61.54	3.75176e-16	8.33993e-17		D	A	E	G	N	I	Y	K
BP6	Prodigal	5172278 – 5172129 (-2, ATG)	MINYEEELKKFQPCLDVDDAEGNIYKQDLTDVIDILKEMLKETNGTAKN	AEGNIYKQDLTDVIDILKEMLKETNGTAKN	30	61.2245	24	3363.73	1074	17	44.83	6.48977e-16	1.33394e-16		D	V	D	D	A	E	G	N
BP6	Prodigal	5172278 – 5172129 (-2, ATG)	MINYEEELKKFQPCLDVDDAEGNIYKQDLTDVIDILKEMLKETNGTAKN	EGNIYKQDLTDVIDILKEMLKETNGTAKN	29	59.1837	2	3292.69	712	13	39.29	2.1759e-14	2.46049e-15		V	D	D	A	E	G	N	I
BP6	Prodigal	5172278 – 5172129 (-2, ATG)	MINYEEELKKFQPCLDVDDAEGNIYKQDLTDVIDILKEMLKETNGTAKN	DAEGNIYKQDLTDVIDILKEMLKETNGTAKN	31	63.2653	2	3478.75	403	14	36.67	1.47656e-13	1.10915e-14		L	D	V	D	D	A	E	G
BP6	Prodigal	5172278 – 5172129 (-2, ATG)	MINYEEELKKFQPCLDVDDAEGNIYKQDLTDVIDILKEMLKETNGTAKN	GNIYKQDLTDVIDILKEMLKETNGTAKN	28	57.1429	12	3163.65	754	10	29.63	8.54557e-13	4.18231e-14		D	D	A	E	G	N	I	Y
BP7	Prodigal	3908821 – 3908979 (1, ATG)	MNEDMSVFKSYLRRLLQDLKDLKEAIKSKEYDKAENMVDKLIDDTQKGIEDD	MNEDMSVFKSYLRRLLQDLKDLKEAIKSKEYDKAENMVDKLIDDTQKGIEDD	52	100	108	6191.09	1465	41	56.86	1.93467e-19	9.08356e-20	Formyl
BP7	Prodigal	3908821 – 3908979 (1, ATG)	MNEDMSVFKSYLRRLLQDLKDLKEAIKSKEYDKAENMVDKLIDDTQKGIEDD	SVFKSYLRRLLQDLKDLKEAIKSKEYDKAENMVDKLIDDTQKGIEDD	47	90.3846	1301	5542.89	1604	72	86.96	2.42085e-21	1.49754e-21		N	E	D	M	S	V	F	K
BP7	Prodigal	3908821 – 3908979 (1, ATG)	MNEDMSVFKSYLRRLLQDLKDLKEAIKSKEYDKAENMVDKLIDDTQKGIEDD	MSVFKSYLRRLLQDLKDLKEAIKSKEYDKAENMVDKLIDDTQKGIEDD	48	92.3077	1038	5673.93	1200	70	80.85	3.1628e-21	1.93346e-21		M	N	E	D	M	S	V	F
BP7	Prodigal	3908821 – 3908979 (1, ATG)	MNEDMSVFKSYLRRLLQDLKDLKEAIKSKEYDKAENMVDKLIDDTQKGIEDD	MNEDMSVFKSYLRRLLQDLKDLKEAIKSKEYDKAENMVDKLIDDTQKGIEDD	52	100	961	6163.09	1265	81	90.2	7.88492e-22	5.13091e-22
BP7	Prodigal	3908821 – 3908979 (1, ATG)	MNEDMSVFKSYLRRLLQDLKDLKEAIKSKEYDKAENMVDKLIDDTQKGIEDD	FKSYLRRLLQDLKDLKEAIKSKEYDKAENMVDKLIDDTQKGIEDD	45	86.5385	20	5356.81	1598	23	40.91	1.93384e-17	6.19148e-18		D	M	S	V	F	K	S	Y
BP7	Prodigal	3908821 – 3908979 (1, ATG)	MNEDMSVFKSYLRRLLQDLKDLKEAIKSKEYDKAENMVDKLIDDTQKGIEDD	SYLRRLLQDLKDLKEAIKSKEYDKAENMVDKLIDDTQKGIEDD	43	82.6923	34	5081.63	1346	21	38.1	7.8619e-17	2.14327e-17		S	V	F	K	S	Y	L	R
BP7	Prodigal	3908821 – 3908979 (1, ATG)	MNEDMSVFKSYLRRLLQDLKDLKEAIKSKEYDKAENMVDKLIDDTQKGIEDD	MNEDMSVFKSYLRRLLQDLKDLKEAIKSKEYDKAENMVDKLIDDTQKGIED	51	98.0769	38	6048.06	1195	20	30	1.94941e-16	4.73617e-17										G	I	E	D	D
BP7	Prodigal	3908821 – 3908979 (1, ATG)	MNEDMSVFKSYLRRLLQDLKDLKEAIKSKEYDKAENMVDKLIDDTQKGIEDD	MSVFKSYLRRLLQDLKDLKEAIKSKEYDKAENMVDKLIDDTQKGIED	47	90.3846	20	5558.9	996	15	26.09	4.91123e-15	7.28616e-16		M	N	E	D	M	S	V	F	G	I	E	D	D
BP7	Prodigal	3908821 – 3908979 (1, ATG)	MNEDMSVFKSYLRRLLQDLKDLKEAIKSKEYDKAENMVDKLIDDTQKGIEDD	DMSVFKSYLRRLLQDLKDLKEAIKSKEYDKAENMVDKLIDDTQKGIEDD	49	94.2308	10	5788.97	1188	13	20.83	3.24424e-14	3.38822e-15			M	N	E	D	M	S	V
BP7	Prodigal	3908821 – 3908979 (1, ATG)	MNEDMSVFKSYLRRLLQDLKDLKEAIKSKEYDKAENMVDKLIDDTQKGIEDD	SVFKSYLRRLLQDLKDLKEAIKSKEYDKAENMVDKLIDDTQKGIED	46	88.4615	10	5427.87	1516	10	20	3.33213e-13	2.07554e-14		N	E	D	M	S	V	F	K	G	I	E	D	D
BP8	Prodigal	2548143 – 2548316 (3, ATG)	MNYACVSKQPFITKKDLSVKKPLLAEAKSRREFIRSHDFTVNVDPSTKIAEIKVTKR	VSKQPFITKKDLSVKKPLLAEAKSRREFIRSHDFTVNVDPSTKIAEIKVTKR	52	91.2281	68	5978.4	1088	38	58.82	1.29196e-18	5.35665e-19		N	Y	A	C	V	S	K	Q
BP8	Prodigal	2548143 – 2548316 (3, ATG)	MNYACVSKQPFITKKDLSVKKPLLAEAKSRREFIRSHDFTVNVDPSTKIAEIKVTKR	MNYACVSKQPFITKKDLSVKKPLLAEAKSRREFIRSHDFTVNVDPSTKIAEIKVTKR	57	100	18	6560.59	1043	18	28.57	4.01343e-15	5.85787e-16
BP8	Prodigal	2548143 – 2548316 (3, ATG)	MNYACVSKQPFITKKDLSVKKPLLAEAKSRREFIRSHDFTVNVDPSTKIAEIKVTKR	SKQPFITKKDLSVKKPLLAEAKSRREFIRSHDFTVNVDPSTKIAEIKVTKR	51	89.4737	18	5879.33	1114	16	28	2.0934e-14	2.38516e-15		Y	A	C	V	S	K	Q	P
BP9	Prodigal	3908554 – 3908730 (1, ATG)	MGTSDAQIKATLKYKAKAYKRIPLDVRIEEYEALKKHTEKSGETINGFIRRIIKENIK	GTSDAQIKATLKYKAKAYKRIPLDVRIEEYEALKKHTEKSGETINGFIRRIIKENIK	57	98.2759	151	6601.69	666	25	37.5	1.38474e-15	2.53819e-16					M	G	T	S	D
BP10	Prodigal_+62aa_ChemGenome	1942499 – 1942314 (-2, ATG)	MTENQQKLYDFLKSKGGSAHLMDCAMQLDISDEELQLAVNTLVQSGIISKDAYVQPTLRII	MTENQQKLYDFLKSKGGSAHLMDCAMQLDISDEELQLAVNTLVQSGIISKDAYVQPTLRII	61	100	16	6809.45	1075	57	56.67	8.6507e-21	4.94314e-21
BP10	Prodigal_+62aa_ChemGenome	1942499 – 1942314 (-2, ATG)	MTENQQKLYDFLKSKGGSAHLMDCAMQLDISDEELQLAVNTLVQSGIISKDAYVQPTLRII	MTENQQKLYDFLKSKGGSAHLMDCAMQLDISDEELQLAVNTLVQSGIISKDAYVQPTLRII	61	100	6	6837.44	1004	68	66.67	4.91101e-21	2.89169e-21	Formyl
BP12	Prodigal	3946687 – 3946887 (1, ATG)	MGIKVKVNFDKRKLESAIKDQARESLRNRSYDAKCPFCHTTFSAHPGPNVCPHCRKTVDLNLNIKL	GIKVKVNFDKRKLESAIKDQARESLRNRSYDAKCPFCHTTFSAHPGPNVCPHCRKTVDLNLNIKL	65	98.4848	162	7401.82	803	45	46.88	1.12445e-18	4.71665e-19	Dehydro				M	G	I	K	V
BP12	Prodigal	3946687 – 3946887 (1, ATG)	MGIKVKVNFDKRKLESAIKDQARESLRNRSYDAKCPFCHTTFSAHPGPNVCPHCRKTVDLNLNIKL	DKRKLESAIKDQARESLRNRSYDAKCPFCHTTFSAHPGPNVCPHCRKTVDLNLNIKL	57	86.3636	3	6516.27	486	14	21.43	9.19857e-14	7.71207e-15	Dehydro	K	V	N	F	D	K	R	K
BP12	Prodigal	3946687 – 3946887 (1, ATG)	MGIKVKVNFDKRKLESAIKDQARESLRNRSYDAKCPFCHTTFSAHPGPNVCPHCRKTVDLNLNIKL	GIKVKVNFDKRKLESAIKDQARESLRNRSYDAKCPFCHTTFSAHPGPNVCPHCRKTVDLNLNIKL	65	98.4848	12	7433.8	460	13	12.5	4.72282e-12	1.31748e-13	Formyl				M	G	I	K	V
BP14	ChemGenome	1242055 – 1242300 (1, TTG)	MVDGIGLFVMQFFSLSHAKGDGVMATKSIIKDVNIRDNKLCRTFASAIENASGRRGKDVQLSRSFKEISGEKIRELFGDKA	ATKSIIKDVNIRDNKLCRTFASAIENASGRRGKDVQLSRSFKEISGEKIRELFGDKA	57	70.3704	23	6365.42	744	38	51.79	1.60235e-18	6.34727e-19		D	G	V	M	A	T	K	S
BP14	ChemGenome	1242055 – 1242300 (1, TTG)	MVDGIGLFVMQFFSLSHAKGDGVMATKSIIKDVNIRDNKLCRTFASAIENASGRRGKDVQLSRSFKEISGEKIRELFGDKA	ATKSIIKDVNIRDNKLCRTFASAIENASGRRG	32	39.5062	1	3503.88	545	11	32.26	6.37022e-13	3.11633e-14		D	G	V	M	A	T	K	S	G	R	R	G	K	D	V	Q
BP14	ChemGenome	1242055 – 1242300 (1, TTG)	MVDGIGLFVMQFFSLSHAKGDGVMATKSIIKDVNIRDNKLCRTFASAIENASGRRGKDVQLSRSFKEISGEKIRELFGDKA	ATKSIIKDVNIRDNKLCRTFASAIENASGRRGKD	34	41.9753	2	3747	467	11	30.3	5.75244e-13	2.8896e-14		D	G	V	M	A	T	K	S	R	G	K	D	V	Q	L	S
BP17	Prodigal	4190367 – 4190203 (-1, ATG)	MSEREKEILEKLAEVLPHMDEEDKEILVEKADSMAYMNRKWKKKLAETDDKKAG	SEREKEILEKLAEVLPHMDEEDKEILVEKADSMAYMNRKWKKKLAETDDKKAG	53	98.1481	624	6244.19	1545	64	76.92	1.33578e-21	8.49684e-22					M	S	E	R	E
BP17	Prodigal	4190367 – 4190203 (-1, ATG)	MSEREKEILEKLAEVLPHMDEEDKEILVEKADSMAYMNRKWKKKLAETDDKKAG	MSEREKEILEKLAEVLPHMDEEDKEILVEKADSMAYMNRKWKKKLAETDDKKAG	54	100	99	6375.23	1414	30	43.4	4.69941e-18	1.73592e-18
BP18	Prodigal	3852170 – 3852307 (2, ATG)	MTNHEEPKYSSEYDEKKFIENCDKYKDIVLENIIKKAKEMGLLKD	MTNHEEPKYSSEYDEKKFIENCDKYKDIVLENIIKKAKEMGLLKD	45	100	50	5405.69	1436	46	61.36	2.44702e-20	1.31754e-20
BP18	Prodigal	3852170 – 3852307 (2, ATG)	MTNHEEPKYSSEYDEKKFIENCDKYKDIVLENIIKKAKEMGLLKD	IENCDKYKDIVLENIIKKAKEMGLLKD	27	60	3	3161.67	241	30	57.69	6.37022e-13	3.36279e-14		E	K	K	F	I	E	N	C
BP18	Prodigal	3852170 – 3852307 (2, ATG)	MTNHEEPKYSSEYDEKKFIENCDKYKDIVLENIIKKAKEMGLLKD	TNHEEPKYSSEYDEKKFIENCDKYKDIVLENIIKKAKEMGLLKD	44	97.7778	18	5274.65	1173	15	55.81	4.84081e-18	1.73011e-18					M	T	N	H	E
BP20	Prodigal	5552942 – 5552799 (-2, ATG)	MIGGIENMIEIIDTRDATPEENKKHEEKPREQKDWREAMLRTFLAGH	MIEIIDTRDATPEENKKHEEKPREQKDWREAMLRTFLAGH	40	85.1064	245	4847.43	1062	39	61.54	2.96171e-19	1.37734e-19		G	I	E	N	M	I	E	I
BP20	Prodigal	5552942 – 5552799 (-2, ATG)	MIGGIENMIEIIDTRDATPEENKKHEEKPREQKDWREAMLRTFLAGH	IEIIDTRDATPEENKKHEEKPREQKDWREAMLRTFLAGH	39	82.9787	4	4716.38	703	10	21.05	8.23354e-13	4.08745e-14		I	E	N	M	I	E	I	I
BP21	Prodigal	3398746 – 3398555 (-3, ATG)	MQNKSEYDETDPISIEEYGKKLVGKTFAEVCEEDDITKAMVVREINNYEAKHENKKEKEDLVN	MQNKSEYDETDPISIEEYGKKLVGKTFAEVCEEDDITKAMVVREINNYEAKHENKKEKEDLVN	63	100	42	7362.57	9999	26	35.48	5.88269e-17	1.59921e-17
BP22	Prodigal	5936221 – 5936045 (-3, ATG)	MYTKLDNRTVLKQIVERLDVSEMKQLISFAAGYEAGKNERMPDESTLRLDCEKQNCSA	MYTKLDNRTVLKQIVERLDVSEMKQLISFAAGYEAGKNERMPDESTLRLDCEKQNCSA	58	100	18	6664.3	1192	32	45.61	3.0705e-18	1.14632e-18
BP24	Prodigal	5438753 – 5438598 (-2, ATG)	MAKKKKEIKCTAEYTEGCAQRLTDALVDIYYQRKAQGRLGEIEKYKEDKTA	AKKKKEIKCTAEYTEGCAQRLTDALVDIYYQRKAQGRLGEIEKYKEDKTA	50	98.0392	14	5777.99	891	13	20.41	4.73822e-14	4.57828e-15	Dehydro				M	A	K	K	K
BP25	Prodigal	3947436 – 3947281 (-1, ATG)	MALTEKEKKILETFERVLPELTDREKDKILYIGEGMSLKTELLKEEEKKAG	ALTEKEKKILETFERVLPELTDREKDKILYIGEGMSLKTELLKEEEKKAG	50	98.0392	30	5818.17	1332	29	42.86	3.10336e-18	1.19147e-18					M	A	L	T	E
BP36	ORF	1079379 – 1079585 (3, ATG)	MEGSTTDEAESGAYIAKLPHNQRSGAGKDPAAPGGTGNSGRDKGGGPEQKKKWFYDYQGERNQMGAWK	MEGSTTDEAESGAYIAKLPHNQRSGAGKDPAAPGGTGNSGRDKGGGPEQKKKWFYDYQGERNQMGAWK	68	100	45	7254.42	9999	10	14.93	4.58584e-12	1.41639e-13
BP46	ORF	4948792 – 4948607 (-3, ATG)	MEEDQEKSHDSADHHGGLGNEYYRRLRGQAGACDQERRCLQAVLHGFGGDQGNSGAEGTGR	MEEDQEKSHDSADHHGGLGNEYYRRLRGQAGACDQERRCLQAVLHGFGGDQGNSGAEGTGR	61	100	7	6609.95	845	37	36.67	1.28963e-17	4.30175e-18	Dehydro
